# Supplementary material for: Is Campus a Place of (In)Security and Crime? Perceptions and Predictors among Higher Education Students
Source: Eur J Investig Health Psychol Educ. 2022 Feb 2;12(2):193–208. doi: 10.3390/ejihpe12020015 (PMC8871454; doi:10.3390/ejihpe12020015)
Supplement: Supplementary file 1 [file ejihpe-12-00015-s001.zip]

Archive with 1 entries (1 files):
- ejihpe-1502867-supplementary.pdf
